# Supplementary material for: Deciphering heat wave effects on wheat grain: focusing on the starch fraction
Source: Front Plant Sci. 2024 Dec 4;15:1459283. doi: 10.3389/fpls.2024.1459283 (PMC11659670; doi:10.3389/fpls.2024.1459283)
Supplement: Supplementary file 1 [file DataSheet1.zip]

Archive with 7 entries (6 files):
- Data Sheet 1/
- Data Sheet 1/Supplementary Material Tables 4.xlsx
- __MACOSX/Data Sheet 1/._Supplementary Material Tables 4.xlsx
- Data Sheet 1/Supplementary Material Tables 1, 2 and Figure 1, 2.docx
- __MACOSX/Data Sheet 1/._Supplementary Material Tables 1, 2 and Figure 1, 2.docx
- Data Sheet 1/Supplementary Material Tables 3.xlsx
- __MACOSX/Data Sheet 1/._Supplementary Material Tables 3.xlsx
