# Supplementary material for: Deciphering heat wave effects on wheat grain: focusing on the starch fraction
Source: Front Plant Sci. 2024 Dec 4;15:1459283. doi: 10.3389/fpls.2024.1459283 (PMC11659670; doi:10.3389/fpls.2024.1459283)
Supplement: Supplementary file 1 [file DataSheet1.zip › Data Sheet 1/Supplementary Material Tables 4.xlsx]

## Sheet: gráfico kegg pathways 1 (2)
Supplementary Table S4 - KEGG enzyme involved in starch and sucrose metabolism encoded by DEGs in commercial varieties Antequera and Bancal and landraces Ardito and Magueija. Red and blue indicate down and upregulated genes, respectively.
Differential expressed genes
Gene stable ID	Enzyme ID	Enzyme denominaion	Antequera		Bancal		Ardito		Magueija
			DOWN	UP	DOWN	UP	DOWN	UP	DOWN	UP	Total
TraesCS4D02G251000	3.2.1.39	glucan endo-1,3-beta-D-glucosidase				1				1	2
TraesCS3B02G525400	2.7.1.1	hexokinase				1				1	2
TraesCS7A02G009100	3.2.1.26	beta-fructofuranosidase				1				1	2
TraesCS1A02G419600	2.7.7.27	glucose-1-phosphate adenylyltransferase			1				1		2
TraesCS7D02G008700	3.2.1.26	beta-fructofuranosidase				1				1	2
TraesCS1A02G422900	3.2.1.39	glucan endo-1,3-beta-D-glucosidase				1				1	2
TraesCS5D02G210000	2.4.1.15	alpha,alpha-trehalose-phosphate synthase (UDP-forming)			1				1		2
TraesCS1B02G449700	2.7.7.27	glucose-1-phosphate adenylyltransferase			1				1		2
TraesCS7A02G158900	2.4.1.13	sucrose synthase						1		1	2
TraesCS1D02G427400	2.7.7.27	glucose-1-phosphate adenylyltransferase			1				1		2
TraesCS3D02G153400	3.2.1.4	cellulase			1				1		2
TraesCS2A02G310300	2.4.1.18	1,4-alpha-glucan branching enzyme			1				1		2
TraesCS4B02G142000	3.2.1.39	glucan endo-1,3-beta-D-glucosidase				1				1	2
TraesCS2A02G468800	2.4.1.21	starch synthase (glycosyl-transferring)				1				1	2
TraesCS5B02G202200	2.4.1.15	alpha,alpha-trehalose-phosphate synthase (UDP-forming)			1				1		2
TraesCS2B02G145700	2.4.1.25	4-alpha-glucanotransferase			1				1		2
TraesCS5D02G470400	2.4.1.12	cellulose synthase (UDP-forming)				1				1	2
TraesCS2D02G293200	3.2.1.26	beta-fructofuranosidase			1				1		2
TraesCS7A02G009200	3.2.1.26	beta-fructofuranosidase						1		1	2
TraesCS2D02G468900	2.4.1.21	starch synthase (glycosyl-transferring)				1				1	2
TraesCS3A02G366400	2.4.1.1	glycogen phosphorylase			1				1		2
TraesCS3D02G359300	2.4.1.1	glycogen phosphorylase			1				1		2
TraesCS2A02G373600	2.4.1.21	starch synthase (glycosyl-transferring)			1						1
TraesCS6D02G305000	3.2.1.39	glucan endo-1,3-beta-D-glucosidase							1		1
TraesCS1B02G351600	2.4.1.15	alpha,alpha-trehalose-phosphate synthase (UDP-forming)							1		1
TraesCS2D02G220900	3.2.1.2	beta-amylase						1			1
TraesCS4D02G090300	3.2.1.26	beta-fructofuranosidase			1						1
TraesCS1B02G366400	2.7.1.1	hexokinase							1		1
TraesCS5A02G459400	2.4.1.12	cellulose synthase (UDP-forming)				1					1
TraesCS2D02G403600	2.4.1.13	sucrose synthase							1		1
TraesCS6A02G093200	3.2.1.4	cellulase							1		1
TraesCS1A02G122800	2.7.1.1	hexokinase			1						1
TraesCS7A02G009600	3.2.1.26	beta-fructofuranosidase			1						1
TraesCS3A02G108500	2.7.1.1	hexokinase			1						1
TraesCS4D02G169800	2.4.1.13	sucrose synthase								1	1
TraesCS3A02G144600	3.2.1.4	cellulase			1						1
TraesCS5A02G171900	3.2.1.39	glucan endo-1,3-beta-D-glucosidase				1					1
TraesCS3A02G366300	2.4.1.1	glycogen phosphorylase							1		1
TraesCS5B02G431600	3.2.1.39	glucan endo-1,3-beta-D-glucosidase								1	1
TraesCS1D02G275700	3.2.1.39	glucan endo-1,3-beta-D-glucosidase			1						1
TraesCS2B02G184900	2.4.1.25	4-alpha-glucanotransferase							1		1
TraesCS3A02G480900	2.7.1.1	hexokinase				1					1
TraesCS6B02G173000	2.4.1.14	sucrose-phosphate synthase				1					1
TraesCS3B02G398000	2.4.1.1	glycogen phosphorylase							1		1
TraesCS2B02G491700	2.4.1.21	starch synthase (glycosyl-transferring)				1					1
TraesCS1D02G341100	2.4.1.15	alpha,alpha-trehalose-phosphate synthase (UDP-forming)							1		1
TraesCS2D02G126600	2.4.1.25	4-alpha-glucanotransferase			1						1
TraesCS3D02G110300	2.7.1.1	hexokinase							1		1
TraesCS4D02G136800	3.2.1.39	glucan endo-1,3-beta-D-glucosidase								1	1
TraesCS1A02G339300	2.4.1.15	alpha,alpha-trehalose-phosphate synthase (UDP-forming)							1		1
TraesCS4D02G241900	3.2.1.39	glucan endo-1,3-beta-D-glucosidase			1						1
TraesCS3D02G289100	2.4.1.15	alpha,alpha-trehalose-phosphate synthase (UDP-forming)				1					1
TraesCS5A02G155600	3.2.1.39	glucan endo-1,3-beta-D-glucosidase								1	1
TraesCS7A02G189000	2.4.1.21	starch synthase (glycosyl-transferring)			1						1
TraesCS5A02G429600	3.2.1.39	glucan endo-1,3-beta-D-glucosidase								1	1
TraesCS7A02G383900	3.2.1.1	alpha-amylase								1	1
TraesCS1B02G249000	3.2.1.39	glucan endo-1,3-beta-D-glucosidase								1	1
TraesCS7A02G549100	2.4.1.18	1,4-alpha-glucan branching enzyme			1						1
TraesCS5B02G469200	2.4.1.12	cellulose synthase (UDP-forming)				1					1
TraesCS7B02G093800	2.4.1.21	starch synthase (glycosyl-transferring)			1						1
TraesCS5D02G437700	3.2.1.39	glucan endo-1,3-beta-D-glucosidase								1	1
TraesCS2A02G159300	2.4.1.25	4-alpha-glucanotransferase							1		1
TraesCS6A02G077800	2.4.1.12	cellulose synthase (UDP-forming)			1						1
TraesCS7D02G159800	2.4.1.13	sucrose synthase				1					1
TraesCS6B02G116400	3.2.1.2	beta-amylase							1		1
TraesCS7D02G314400	3.2.1.4	cellulase			1						1
TraesCS6B02G468600	2.4.1.34	1,3-beta-glucan synthase							1		1
TraesCSU02G032700	3.2.1.2	beta-amylase			1						1
TraesCS2B02G306400	3.2.1.1	alpha-amylase			1						1
TraesCS4A02G486000	3.2.1.26	beta-fructofuranosidase								1	1
TraesCS7A02G009500	3.2.1.26	beta-fructofuranosidase			1						1
TraesCS1B02G229000	3.2.1.2	beta-amylase				1					1
TraesCS7A02G120300	2.4.1.21	starch synthase (glycosyl-transferring)							1		1
TraesCS4D02G006100	3.2.1.2	beta-amylase				1					1
TraesCS2D02G166600	2.4.1.25	4-alpha-glucanotransferase							1		1
TraesCS4D02G088200	2.4.1.14	sucrose-phosphate synthase			1						1
TraesCS7A02G518200	2.4.1.14	sucrose-phosphate synthase				1					1
TraesCS3D02G475600	2.7.1.1	hexokinase				1					1
TraesCS7B02G018600	2.4.1.21	starch synthase (glycosyl-transferring)							1		1
TraesCS3D02G478000	3.2.1.39	glucan endo-1,3-beta-D-glucosidase								1	1
TraesCS7B02G472500	2.4.1.18	1,4-alpha-glucan branching enzyme							1		1
TraesCS4A02G131400	3.2.1.4	cellulase								1	1
TraesCS7D02G117800	2.4.1.21	starch synthase (glycosyl-transferring)							1		1
TraesCS4A02G175900	3.2.1.39	glucan endo-1,3-beta-D-glucosidase								1	1
TraesCS7D02G190100	2.4.1.21	starch synthase (glycosyl-transferring)					1				1
TraesCS4A02G222900	3.2.1.26	beta-fructofuranosidase			1						1
TraesCS7D02G535400	2.4.1.18	1,4-alpha-glucan branching enzyme							1		1
TraesCS4A02G307900	3.2.1.2	beta-amylase				1					1
TraesCS1A02G091500	2.4.1.21	starch synthase (glycosyl-transferring)						1			1
TraesCS4A02G446700	2.4.1.13	sucrose synthase						1			1
