# Supplementary material for: Deciphering heat wave effects on wheat grain: focusing on the starch fraction
Source: Front Plant Sci. 2024 Dec 4;15:1459283. doi: 10.3389/fpls.2024.1459283 (PMC11659670; doi:10.3389/fpls.2024.1459283)
Supplement: Supplementary file 1 [file DataSheet1.zip › Data Sheet 1/Supplementary Material Tables 3.xlsx]

## Sheet: final
Supplementary Table S3 - Significant enriched Gene Ontology terms associated with DEGs involved in starch and sucrose metabolism in commercial varieties Antequera and Bancal and landraces Ardito and Magueija. Red and blue indicate down and upregulated genes, respectively.
Biological process
Term	Description	Antequera		Bancal		Ardito		Magueija
		UP	DOWN	UP	DOWN	UP	DOWN	UP	DOWN
GO:0043603	Cellular amide metabolic process		2.1e-11			0.0006
GO:0043604	Amide biosynthetic process		3.4e-11			5.4e-05
GO:0048316	Seed development		0.021
GO:0019252	Starch biosynthetic process						0.00016
GO:0016051	Carbohydrate biosynthetic process						0.0092		2.2e-10
GO:0005982	Starch metabolic process						0.012		6.1e-09
GO:2000896	Amylopectin metabolic process								2.5e-06
GO:0010021	Amylopectin biosynthetic process								4e-06
GO:0000272	Polysaccharide catabolic process								0.01
GO:0044275	Cellular carbohydrate catabolic process								0.011
GO:0005983	Starch catabolic process								0.012
GO:0044247	Cellular polysaccharide catabolic process								0.015
GO:0009501	Amyloplast								0.015
GO:0043036	Starch grain								0.0233814
